# Supplementary material for: Activation of alternative oxidase ensures carbon supply for ethylene and carotenoid biosynthesis during tomato fruit ripening
Source: Plant Physiol. 2025 Oct 16;199(3):kiaf516. doi: 10.1093/plphys/kiaf516 (PMC12596273; doi:10.1093/plphys/kiaf516)
Supplement: kiaf516_Supplementary_Data [file kiaf516_supplementary_data.zip › Supplementary Tables.xlsx]

## Sheet: Title
	Activation of alternative oxidase ensures carbon supply for ethylene and carotenoid biosynthesis during tomato fruit ripening
	Ariadna IGLESIAS-SANCHEZ, Nestor Fernandez DEL-SAZ, Miguel EZQUERRO, Elisenda FEIXES-PRATS, Miquel RIBAS-CARBO, Alisdair R. FERNIE, Manuel RODRIGUEZ-CONCEPCIÓN, Igor FLOREZ-SARASA

## Sheet: Table S1
Supplementary Table S1. Primers used in this work
Name	Gene		Sequence 5'-3'
RNA-guide 1	Solyc08g075540	RNA guide 1-Fw	ATTGCGTTACTTTTCAACTACAGT
		RNA guide 1-Rv	AAACACTGTAGTTGAAAAGTAACG
RNA-guide 2	Solyc08g075540	RNA guide 2-Fw	ATTGGGAGAAAGTGGCAGTAACGT
		RNA guide 2-Rv	AAACACGTTACTGCCACTTTCTCC
Cas9		Cas 9-Fw	TCCCTCATCAGATCCACCTC
		Cas 9-Rv	CTGAAACCTGAGCCTTCTGG
Sl-AOX1a	Solyc08g075540	SlAOX1a-Geno-Fv	CCTTCTTCCTCAAGTTTCTTTC
		SlAOX1a-Geno-Rv	CAGTACCATCTGGTTTAGTAG
Sl-AOX1a	Solyc08g075540	SlAOX1a-qPCR-Fv	TTGTTTTAGGCCATGGGAGACTT
		SlAOX1a-qPCR-Rv	CAGTGGGGAAACGAAGGATCT
Sl-AOX1b	Solyc08g075550	SlAOX1b-qPCR-Fw	CACACTGATGCAACCAACGC
		SlAOX1b-qPCR-Rv	TACGTCTCCCATGGCCTGAA
Sl-AOX1c	Solyc08g005550	SlAOX1c-qPCR-Fw	CCACTTTGCATCGGATATTTATTAC
		SlAOX1c-qPCR-Rv	AGTGATACCCAAGTGGAGCTG
Sl-AOX2	Solyc01g105220	SlAOX2-qPCR-Fw	CGCAAGTTCGAGCACAGT
		SlAOX2-qPCR-Rv	TAGGCAGTCTCCAGTAGTCAAT
Sl-ACS2	Solyc01g095080	SlACS2-Fw	CGTTTGAATGTCAAGAGCCAGG
		SlACS2-Rv	TCGCGAGCGCAATATCAAC
Sl-PG2a	Solyc10g080210	SlPGA-qPCR-Fw	ATGGCAATGGACAAGTATGGTG
		SlPGA-qPCR-Rv	TTAAGGCCGTTGGTGCATC
Sl-E8	Solyc09g089580	SlE8-qPCR-Fw	AGCTGCAAGTTGGAGAGACACG
		SlE8-qPCR-Rv	CCGCATGGAGTTGGAAATTC
Sl-ACT4	Solyc04g011500	Sl ACT4-qPCR-Fw	CCTTCCACATGCCATTCTCC
		Sl ACT4-qPCR-Rv	CCACGCTCGGTCAGGATCT
Sl-UCP1	Solyc09g011920	Sl UCP1-qPCR-Fw	TGATCAAGTGAAGGAGGCTGT
		Sl UCP1-qPCR-Rv	AGCCCCGCAATCAAATGA

## Sheet: Table S2
Supplementary Table S2. Parameters used for peak annotation of all detected metabolites in WT-Ailsa Craig and ghost fruits.
GC-TOF-MS metabolites
	A	B	C	D	E	F	G	H	I	H	I	H
1	Experiment title:			Metabolite profiles of tomato wild-type and ghost mutants during ripening		Peak/compound no.- number referenced back to the main text			Mass to charge ratio (m/z)
2	Organism/Plant species:			Solanum lycopersicum		Ret . Time- Time expected, Tag Time Index and Time deviation			(S)- identification confirmed by a standard compound
3	Organ/tissue:			Fruit Pericarp		Putative Name- putative identification of the metabolite/derivative			I, II, III- different isomers
4	Analytical tool:			GC-TOF-MS		Corresponding metabolite name in literature			Identification level (A; B; C; D)- (A) standard or NMR; (B) MS/MS; (C) MSE; (D) MS only
5						Mol. Formula- molecular formula of the metabolite or its FA adduct;
6	Peak/ Compound no.	Time Expected	Tag Time Index	Time Deviation	Putative metabolite name (Derivative)	Corresponding Metabolite in Literature	Metabolite Class	Mol formula	Mass to charge ratio (m/z)	Species detected before	References	Identification level (A-D)
7	1	222650	222348	-0.15	M000071_A104002-101_METB_222650_TOF_Pyruvic acid (1MEOX) (1TMS)	Pyruvate	Acid (Oxo)	C3H4O3	174	Tomato, Arabidopsis, potato, grapevine and others		A
8	2	271580	271806	0.1	M000030_A122001-101_METB_271580_TOF_Valine, DL- (2TMS)	Valine	Acid (Amino)	C5H11NO2	144	Tomato, Arabidopsis, potato, grapevine and others		A
9	3	291783	291776	-0.03	M000053_A129003-101_METB_291783_TOF_Glycerol (3TMS)	Glycerol	Polyol	C3H8O3	205	Tomato, Arabidopsis, potato, grapevine and others		A
10	4	319193	319036	-0.03	M000017_A132002-101_METB_319193_TOF_Isoleucine, L- (2TMS)	Isoleucine	Acid (Amino)	C6H13NO2	158	Tomato, Arabidopsis, potato, grapevine and others		A
11	5	325180	324856	-0.1	M000031_A133001-101_METB_325180_TOF_Glycine (3TMS)	Glycine	Acid (Amino)	C2H5NO2	174	Tomato, Arabidopsis, potato, grapevine and others		A
12	6	333520	332443	-0.37	M000075_A129001-101_METB_333520_TOF_Phosphoric acid (3TMS)	Phosphorate	Phosphate	H3O4P	299	Tomato, Arabidopsis, potato, grapevine and others		A
13	7	338693	338620	-0.04	M000029_A132003-101_METB_338693_TOF_Proline, L- (2TMS)	Proline	Amide	CH4N2O	142	Tomato, Arabidopsis, potato, grapevine and others		A
14	8	340357	339818	-0.2	M000364_A127002-101_METB_340357_TOF_Urea (2TMS)	Urea	Amide	CH4N2O	189	Tomato, Arabidopsis, potato, grapevine and others		A
15	9	342530	342246	-0.07	M000114_A133002-101_METB_342530_TOF_Butyric acid, 4-amino- (2TMS)	4-Aminobutanoic Acid	Acid (Amino)	C4H9NO2	103	Tomato, Arabidopsis, potato, grapevine and others		A
16	10	345050	344205	-0.23	M000073_A135003-101_METB_345050_TOF_Glyceric acid, DL- (3TMS)	Glycerate	Acid	C3H6O4	292	Tomato, Arabidopsis, potato, grapevine and others		A
17	11	354060	353867	-0.06	M000026_A138002-101_METB_354060_TOF_Alanine, DL- (3TMS)	Alanine	Acid (Amino)	C3H7NO2	188	Tomato, Arabidopsis, potato, grapevine and others		A
18	12	357523	357021	-0.13	M000015_A138001-101_METB_357523_TOF_Serine, DL- (3TMS)	Serine	Acid (Amino)	C3H7NO3	204	Tomato, Arabidopsis, potato, grapevine and others		A
19	13	365427	364803	-0.13	M000074_A134001-101_METB_365427_TOF_Succinic acid (2TMS)	Succinate	Acid	C4H6O4	247	Tomato, Arabidopsis, potato, grapevine and others		A
20	14	368365	367319	-0.3	M000016_A140001-101_METB_368365_TOF_Threonine, DL- (3TMS)	Threonine	Acid (Amino)	C4H9NO3	117	Tomato, Arabidopsis, potato, grapevine and others		A
21	15	371255	370722	-0.15	M000067_A137001-101_METB_371255_TOF_Fumaric acid (2TMS)	Fumarate	Acid (Dicarboxylic)	C4H4O4	245	Tomato, Arabidopsis, potato, grapevine and others		A
22	16	386210	385684	-0.14	M000457_A133004-101_METB_386210_TOF_Nicotinic acid (1TMS)	Nicotinate	Acid	C6H5NO2	180	Tomato, Arabidopsis, potato, grapevine and others		A
23	17	394250	393982	-0.06	M000027_A144001-101_METB_394250_TOF_Alanine, beta- (3TMS)	beta-Alanine	Acid (Amino)	C3H7NO2	248	Tomato, Arabidopsis, potato, grapevine and others		A
24	18	404940	405841	0.21	M000019_A146001-101_METB_404940_TOF_Homoserine, DL- (3TMS)	Homoserine	Acid (Amino)	C4H9NO3	119	Tomato, Arabidopsis, potato, grapevine and others		A
25	19	408455	408118	-0.06	M000054_A150002-101_METB_408455_TOF_Erythritol (4TMS)	Erythritol	Polyol	C4H10O4	205	Tomato, Arabidopsis, potato, grapevine and others		A
26	20	440995	440474	-0.11	M000065_A149001-101_METB_440995_TOF_Malic acid, DL- (3TMS)	Malate	Acid	C4H6O5	233	Tomato, Arabidopsis, potato, grapevine and others		A
27	21	457283	456775	-0.03	M000033_A152002-101_METB_457283_TOF_Aspartic acid, L- (3TMS)	Aspartate	Acid (Amino)	C4H7NO4	232	Tomato, Arabidopsis, potato, grapevine and others		A
28	22	474325	473799	-0.11	M000018_A152001-101_METB_474325_TOF_Methionine, DL- (2TMS)	Methionine	Acid (Amino)	C5H11NO2S	176	Tomato, Arabidopsis, potato, grapevine and others		A
29	23	492650	492221	-0.08	M000032_A174008-101_MST_492650_TOF_Glutamine, DL- (4TMS)	Glutamine	Acid (Amino)	C5H10N2O3	227	Tomato, Arabidopsis, potato, grapevine and others		A
30	24	498150	497775	-0.04	M000579_A166001-101_METB_498150_TOF_Xylose, D- (1MEOX) (4TMS)	Xylose	Sugar (Pentose, aldose)	C5H10O5	160	Tomato, Arabidopsis, potato, grapevine and others		A
31	25	507780	507375	-0.09	M000036_A163001-101_METB_507780_TOF_Glutamic acid, DL- (3TMS)	Glutamate	Acid (Amino)	C5H9NO4	246	Tomato, Arabidopsis, potato, grapevine and others		A
32	26	517180	517566	0.1	M000186_A175002-101_METB-METB_517180_TOF_Putrescine (4TMS)	Putrescine	Amine	C4H12N2	174	Tomato, Arabidopsis, potato, grapevine and others		A
33	27	523847	522791	-0.19	M000571_A158004-101_METB_523847_TOF_Glutaric acid, 2-oxo- (1MEOX) (2TMS)	2-oxo-Glutarate	Acid (Oxo)	C5H6O5	198	Tomato, Arabidopsis, potato, grapevine and others		A
34	28	531145	530508	-0.11	M000011_A164001-101_METB_531145_TOF_Phenylalanine, DL- (2TMS)	Phenylalanine	Acid (Amino)	C9H11NO2	218	Tomato, Arabidopsis, potato, grapevine and others		A
35	29	550100	549546	-0.1	M000013_A168001-101_METB_550100_TOF_Asparagine, DL- (3TMS)	Asparagine	Acid (Amino)	C4H8N2O3	116	Tomato, Arabidopsis, potato, grapevine and others		A
36	30	570427	570449	0.03	M000028_A182002-101_METB-METB_570427_TOF_Ornithine, DL- (4TMS)	Ornithine	Acid (Amino)	C5H12N2O2	142	Tomato, Arabidopsis, potato, grapevine and others		A
37	31	574230	573233	-0.18	M000328_A177002-101_METB_574230_TOF_Glycerol-3-phosphate, DL- (4TMS)	Glycerol-3-P	Alcohol (Phosphate)	C3H9O6P	299	Tomato, Arabidopsis, potato, grapevine and others		A
38	48	579380	576444	-0.5	M000606_A187002-101_METB_579380_TOF_Fructose, D- (1MEOX) (5TMS)	Fructose	Sugar (Hexose, ketose)	C6H12O6	217	Tomato, Arabidopsis, potato, grapevine and others		A
39	49	590400	587560	-0.44	M000040_A189002-101_METB_590400_TOF_Glucose, D- (1MEOX) (5TMS)	Glucose	Sugar (Hexose, aldose)	C6H12O6	160	Tomato, Arabidopsis, potato, grapevine and others		A
40	50	592883	592883	0	M000069_A182004-101_METB-METB_592883_TOF_Citric acid (4TMS)	Citrate	Acid	C6H8O7	273	Tomato, Arabidopsis, potato, grapevine and others		A
41	32	615467	616388	0.13	M000014_A192003-101_METB_615467_TOF_Lysine, L- (4TMS)	Lysine	Acid (Amino)	C6H14N2O2	156	Tomato, Arabidopsis, potato, grapevine and others		A
42	33	618870	618615	-0.13	M000639_A189003-101_METB_618870_TOF_Galactonic acid-1,4-lactone, D(-)- (4TMS)	D-Galactono-1,4-lactone	Acid (Hexonic)	C6H12O7	178	Tomato, Arabidopsis, potato, grapevine and others		A
43	34	624990	624222	-0.06	M000082_A185002-101_METB-METB_624990_TOF_Dehydroascorbic acid dimer (TMS)	Dehydroascorbate	Acid	C6H6O6	316	Tomato, Arabidopsis, potato, grapevine and others		A
44	35	632880	632250	-0.08	M000690_A196003-101_METB_632880_TOF_Galacturonic acid, D- (1MEOX) (5TMS)	Galacturonate	Acid (Hexuronic)	C6H10O7	194	Tomato, Arabidopsis, potato, grapevine and others		A
45	36	653910	653994	0.04	M000060_A209002-101_METB_653910_TOF_Inositol, myo- (6TMS)	myo-Inositol	Polyol	C6H12O6	305	Tomato, Arabidopsis, potato, grapevine and others		A
46	37	658337	657691	-0.09	M000035_A194002-101_METB_658337_TOF_Tyrosine, DL- (3TMS)	Tyrosine	Acid (Amino)	C9H11NO3	218	Tomato, Arabidopsis, potato, grapevine and others		A
47	38	767060	765960	-0.15	M000510_A232002-101_METB_767060_TOF_Fructose-6-phosphate (1MEOX) (6TMS)	Fructose-6-phosphate	Sugar (Phosphate)	C6H13O9P	260	Tomato, Arabidopsis, potato, grapevine and others		A
48	39	781350	778808	-0.35	M000513_A235002-101_METB-METB_781350_TOF_Glucose-6-phosphate (1MEOX) (6TMS)	Glucose-6-phosphate	Sugar (Phosphate)	C6H13O9P	260	Tomato, Arabidopsis, potato, grapevine and others		A
49	40	790560	790597	0	M000012_A223001-101_METB_790560_TOF_Tryptophan, L- (3TMS)	Tryptophan	Acid (Amino)	C11H12N2O2	204	Tomato, Arabidopsis, potato, grapevine and others		A
50	47	840783	837519	-0.37	M000044_A264001-101_METB_840783_TOF_Sucrose, D- (8TMS)	Sucrose	Sugar (Disaccharide)	C12H22O11	361	Tomato, Arabidopsis, potato, grapevine and others		A
51	41	870355	868638	-0.2	M000048_A274001-101_METB_870355_TOF_Maltose, D- (1MEOX) (8TMS)	Maltose	Sugar (Disaccharide)	C12H22O11	204	Tomato, Arabidopsis, potato, grapevine and others		A
52	42	876240	874646	-0.17	M000671_A274002-101_METB_876240_TOF_Trehalose, alpha,alpha'-, D- (8TMS)	Trehalose	Sugar (Disaccharide)	C12H22O11	191	Tomato, Arabidopsis, potato, grapevine and others		A
53	43	940280	938445	-0.19	M000673_A299002-101_METB_940280_EIROE_Galactinol (9TMS)	Galactinol	Polyol	C12H22O11	204	Tomato, Arabidopsis, potato, grapevine and others		A
54	44	996820	995772	-0.11	M000644_A299001-101_METB_996820_TOF_Quinic acid, 3-caffeoyl-, cis- (6TMS)	Quinic acid, 3-caffeoyl-, cis-	Conjugate (Phenylpropanoyl, Quinic)	C16H18O9	787	Tomato, Arabidopsis, potato, grapevine and others		A
55	45	1025600	1024785	-0.08	M000003_A311001-101_METB_1025600_TOF_Quinic acid, 3-caffeoyl-, trans- (6TMS)	Quinic acid, 3-caffeoyl-, trans-	Conjugate (Phenylpropanoyl, Quinic)	C16H18O9	787	Tomato, Arabidopsis, potato, grapevine and others		A
56	46	1033367	1031719	-0.16	M000049_A337002-101_METB_1033367_TOF_Raffinose (11TMS)	Raffinose	Sugar (Trisaccharide)	C18H32O16	361	Tomato, Arabidopsis, potato, grapevine and others		A
57	47	1054900	1054424	-0.05	M000284_A307003-101_METB_1054900_TOF_Adenosine-5-monophosphate (5TMS)	Adenosine-5-monophosphate	Nucleotide (Monophosphate)	C10H14N5O7P	347	Tomato, Arabidopsis, potato, grapevine and others		A

## Sheet: Table S3
Supplementary Table S3. Parameters used for peak annotation of all detected metabolites in WT-MicroTom and aox1at mutant fruits.
GC-TOF-MS metabolites
	A	B	C	D	E	F	G	H	I	J	K	L
1	Experiment title:			Metabolite profiles of tomato wild-type and aox1a mutants during ripening		Peak/compound no.- number referenced back to the main text			Mass to charge ratio (m/z)
2	Organism/Plant species:			Solanum lycopersicum		Ret . Time- Time expected, Tag Time Index and Time deviation			(S)- identification confirmed by a standard compound
3	Organ/tissue:			Fruit Pericarp		Putative Name- putative identification of the metabolite/derivative			I, II, III- different isomers
4	Analytical tool:			GC-TOF-MS		Corresponding metabolite name in literature			Identification level (A; B; C; D)- (A) standard or NMR; (B) MS/MS; (C) MSE; (D) MS only
5						Mol. Formula- molecular formula of the metabolite or its FA adduct;
6	Peak/Compound no.	Time Expected	Tag Time Index	Time Deviation	Putative metabolite name (Derivative)	Corresponding Metabolite in Literature	Metabolite Class	Mol formula	Mass to charge ratio (m/z)	Species detected before	Ref	Identification level (A-D)
7	1	222650	222201	-0.23	M000071_A104002-101_METB_222650_TOF_Pyruvic acid (1MEOX) (1TMS)	Pyruvate	Acid (Oxo)	C3H4O3	174	Tomato, Arabidopsis, potato, grapevine and others		A
8	2	271580	272223	0.23	M000030_A122001-101_METB_271580_TOF_Valine, DL- (2TMS)	Valine	Acid (Amino)	C5H11NO2	144	Tomato, Arabidopsis, potato, grapevine and others		A
9	3	291783	292902	0.39	M000053_A129003-101_METB_291783_TOF_Glycerol (3TMS)	Glycerol	Polyol	C3H8O3	205	Tomato, Arabidopsis, potato, grapevine and others		A
10	4	319193	319548	0.10	M000017_A132002-101_METB_319193_TOF_Isoleucine, L- (2TMS)	Isoleucine	Acid (Amino)	C6H13NO2	158	Tomato, Arabidopsis, potato, grapevine and others		A
11	5	325180	325258	0.01	M000031_A133001-101_METB_325180_TOF_Glycine (3TMS)	Glycine	Acid (Amino)	C2H5NO2	174	Tomato, Arabidopsis, potato, grapevine and others		A
12	6	333520	334028	0.11	M000075_A129001-101_METB_333520_TOF_Phosphoric acid (3TMS)	Phosphorate	Phosphate	H3O4P	225	Tomato, Arabidopsis, potato, grapevine and others		A
13	7	338693	338884	0.04	M000029_A132003-101_METB_338693_TOF_Proline, L- (2TMS)	Proline	Amide	CH4N2O	142	Tomato, Arabidopsis, potato, grapevine and others		A
14	8	340357	341228	0.25	M000364_A127002-101_METB_340357_TOF_Urea (2TMS)	Urea	Amide	CH4N2O	171	Tomato, Arabidopsis, potato, grapevine and others		A
15	9	345050	345469	0.13	M000073_A135003-101_METB_345050_TOF_Glyceric acid, DL- (3TMS)	Glycerate	Acid	C3H6O4	189	Tomato, Arabidopsis, potato, grapevine and others		A
16	10	357523	358140	0.17	M000015_A138001-101_METB_357523_TOF_Serine, DL- (3TMS)	Serine	Acid (Amino)	C3H7NO3	204	Tomato, Arabidopsis, potato, grapevine and others		A
17	11	365427	365737	0.06	M000074_A134001-101_METB_365427_TOF_Succinic acid (2TMS)	Succinate	Acid	C4H6O4	247	Tomato, Arabidopsis, potato, grapevine and others		A
18	12	368365	368096	-0.08	M000016_A140001-101_METB_368365_TOF_Threonine, DL- (3TMS)	Threonine	Acid (Amino)	C4H9NO3	219	Tomato, Arabidopsis, potato, grapevine and others		A
19	13	371255	371604	0.07	M000067_A137001-101_METB_371255_TOF_Fumaric acid (2TMS)	Fumarate	Acid (Dicarboxylic)	C4H4O4	245	Tomato, Arabidopsis, potato, grapevine and others		A
20	14	386210	385657	-0.16	M000457_A133004-101_METB_386210_TOF_Nicotinic acid (1TMS)	Nicotinate	Acid	C6H5NO2	180	Tomato, Arabidopsis, potato, grapevine and others		A
21	15	394250	394463	0.06	M000027_A144001-101_METB_394250_TOF_Alanine, beta- (3TMS)	beta-Alanine	Acid (Amino)	C3H7NO2	174	Tomato, Arabidopsis, potato, grapevine and others		A
22	16	404940	405068	0.05	M000019_A146001-101_METB_404940_TOF_Homoserine, DL- (3TMS)	Homoserine	Acid (Amino)	C4H9NO3	128	Tomato, Arabidopsis, potato, grapevine and others		A
23	17	408455	409793	0.38	M000054_A150002-101_METB_408455_TOF_Erythritol (4TMS)	Erythritol	Polyol	C4H10O4	217	Tomato, Arabidopsis, potato, grapevine and others		A
24	18	440995	440995	-0.01	M000065_A149001-101_METB_440995_TOF_Malic acid, DL- (3TMS)	Malate	Acid	C4H6O5	233	Tomato, Arabidopsis, potato, grapevine and others		A
25	19	452200	453962	0.36	M000114_A133002-101_METB_342530_TOF_Butyric acid, 4-amino- (2TMS)	4-Aminobutanoic Acid	Acid (Amino)	C4H9NO2	246	Tomato, Arabidopsis, potato, grapevine and others		A
26	20	457283	457317	0.01	M000033_A152002-101_METB_457283_TOF_Aspartic acid, L- (3TMS)	Aspartate	Acid (Amino)	C4H7NO4	232	Tomato, Arabidopsis, potato, grapevine and others		A
27	21	474325	474607	0.04	M000018_A152001-101_METB_474325_TOF_Methionine, DL- (2TMS)	Methionine	Acid (Amino)	C5H11NO2S	176	Tomato, Arabidopsis, potato, grapevine and others		A
28	22	479050	480130	0.20	M000013_A168001-101_METB_550100_TOF_Asparagine, DL- (3TMS)	Asparagine	Acid (Amino)	C4H8N2O3	188	Tomato, Arabidopsis, potato, grapevine and others		A
29	23	490485	491216	0.13	M000028_A182002-101_METB-METB_570427_TOF_Ornithine, DL- (4TMS)	Ornithine	Acid (Amino)	C5H12N2O2	142	Tomato, Arabidopsis, potato, grapevine and others		A
30	24	492650	493027	0.06	M000032_A174008-101_MST_492650_TOF_Glutamine, DL- (4TMS)	Glutamine	Acid (Amino)	C5H10N2O3	227	Tomato, Arabidopsis, potato, grapevine and others		A
31	25	493370	494158	0.16	M000579_A166001-101_METB_498150_TOF_Xylose, D- (1MEOX) (4TMS)	Xylose	Sugar (Pentose, aldose)	C5H10O5	217	Tomato, Arabidopsis, potato, grapevine and others		A
32	26	507780	508445	0.12	M000036_A163001-101_METB_507780_TOF_Glutamic acid, DL- (3TMS)	Glutamate	Acid (Amino)	C5H9NO4	246	Tomato, Arabidopsis, potato, grapevine and others		A
33	27	515530	516255	0.06	M000590_A172002-101_METB_515530_TOF_Rhamnose, DL- (1MEOX) (4TMS)	Rhamnose	Sugar (Hexose, deoxy)	C6H12O5	117	Tomato, Arabidopsis, potato, grapevine and others		A
34	28	517180	517600	0.09	M000186_A175002-101_METB-METB_517180_TOF_Putrescine (4TMS)	Putrescine	Amine	C4H12N2	174	Tomato, Arabidopsis, potato, grapevine and others		A
35	29	522140	522910	0.25	M000591_A173002-101_METB_522140_TOF_Fucose, DL- (1MEOX) (4TMS)	Fucose	Sugar (Hexose, deoxy)	C6H12O5	117	Tomato, Arabidopsis, potato, grapevine and others		A
36	30	523847	524080	-0.08	M000571_A158004-101_METB_523847_TOF_Glutaric acid, 2-oxo- (1MEOX) (2TMS)	2-oxo-Glutarate	Acid (Oxo)	C5H6O5	198	Tomato, Arabidopsis, potato, grapevine and others		A
37	31	531145	531005	-0.01	M000011_A164001-101_METB_531145_TOF_Phenylalanine, DL- (2TMS)	Phenylalanine	Acid (Amino)	C9H11NO2	192	Tomato, Arabidopsis, potato, grapevine and others		A
38	32	553540	553524	0.01	M000592_A172006-101_METB_553540_TOF_Adipic acid, 2-amino-, DL- (3TMS)	2-amino-Adipic acid	Acid (Amino)	C6H11NO4	217	Tomato, Arabidopsis, potato, grapevine and others		A
39	33	563070	563132	0.08	M000360_A181006-101_METB_563070_TOF_Calystegine B2 (1MEOX) (4TMS)	Calystegine B2	Calystegine	C7H13NO4	257	Tomato, Arabidopsis, potato, grapevine and others		A
40	34	574230	575683	0.22	M000328_A177002-101_METB_574230_TOF_Glycerol-3-phosphate, DL- (4TMS)	Glycerol-3-P	Alcohol (Phosphate)	C3H9O6P	299	Tomato, Arabidopsis, potato, grapevine and others		A
41	35	577930	578699	0.16	M000007_A185001-101_METB_577930_TOF_Quinic acid, D(-)- (5TMS)	Quinate	Acid	C7H12O6	255	Tomato, Arabidopsis, potato, grapevine and others		A
42	36	579380	579200	-0.06	M000606_A187002-101_METB_579380_TOF_Fructose, D- (1MEOX) (5TMS)	Fructose	Sugar (Hexose, ketose)	C6H12O6	307	Tomato, Arabidopsis, potato, grapevine and others		A
43	37	592883	592510	-0.08	M000069_A182004-101_METB-METB_592883_TOF_Citric acid (4TMS)	Citrate	Acid	C6H8O7	273	Tomato, Arabidopsis, potato, grapevine and others		A
44	38	597845	596608	-0.06	M000608_A182003-101_METB-METB_597845_TOF_Isocitric acid, DL- (4TMS)	Isocitrate	Acid	C6H8O7	465	Tomato, Arabidopsis, potato, grapevine and others		A
45	39	598880	598392	-0.11	M000040_A189002-101_METB_590400_TOF_Glucose, D- (1MEOX) (5TMS)	Glucose	Sugar (Hexose, aldose)	C6H12O6	160	Tomato, Arabidopsis, potato, grapevine and others		A
46	40	618870	619772	0.18	M000639_A189003-101_METB_618870_TOF_Galactonic acid-1,4-lactone, D(-)- (4TMS)	D-Galactono-1,4-lactone	Acid (Hexonic)	C6H12O7	217	Tomato, Arabidopsis, potato, grapevine and others		A
47	41	618870	618271	-0.08	M000014_A192003-101_METB_615467_TOF_Lysine, L- (4TMS)	Lysine	Acid (Amino)	C6H14N2O2	305	Tomato, Arabidopsis, potato, grapevine and others		A
48	42	624990	626455	0.20	M000639_A189003-101_METB_618870_TOF_Galactonic acid-1,4-lactone, D(-)- (4TMS)	Galactonic acid-1,4-lactone	Acid (polyhydroxy)	C6H10O6	173	Tomato, Arabidopsis, potato, grapevine and others		A
49	43	632880	629990	-0.35	M000082_A185002-101_METB-METB_624990_TOF_Dehydroascorbic acid dimer (TMS)	Dehydroascorbate	Acid	C6H6O6	316	Tomato, Arabidopsis, potato, grapevine and others		A
50	44	638360	639396	0.15	M000081_A191004-101_METB_638360_TOF_Tyramine (3TMS)	Tyramine	Amine	C8H11NO	174	Tomato, Arabidopsis, potato, grapevine and others		A
51	45	653910	653335	-0.08	M000060_A209002-101_METB_653910_TOF_Inositol, myo- (6TMS)	myo-Inositol	Polyol	C6H12O6	191	Tomato, Arabidopsis, potato, grapevine and others		A
52	46	658337	658604	0.04	M000035_A194002-101_METB_658337_TOF_Tyrosine, DL- (3TMS)	Tyrosine	Acid (Amino)	C9H11NO3	218	Tomato, Arabidopsis, potato, grapevine and others		A
53	47	660120	660791	0.10	M000643_A194009-101_METB_660120_TOF_Glucaric acid-1,4-lactone (4TMS)	Glucarate	Acid (polyhydroxy)	C6H8O7	217	Tomato, Arabidopsis, potato, grapevine and others		A
54	48	679450	678244	-0.16	M000039_A192006-101_METB_679450_TOF_Histidine, L- (3TMS)	Histidine	Acid (Amino)	C6H9N3O2	154	Tomato, Arabidopsis, potato, grapevine and others		A
55	49	723585	723727	-0.01	M000106_A220002-101_METB_728760_TOF_Spermidine (4TMS)	Spermidine	Amine	C7H19N3	144	Tomato, Arabidopsis, potato, grapevine and others		A
56	50	767060	767200	0.06	M000510_A232002-101_METB_767060_TOF_Fructose-6-phosphate (1MEOX) (6TMS)	Fructose-6-phosphate	Sugar (Phosphate)	C6H13O9P	315	Tomato, Arabidopsis, potato, grapevine and others		A
57	51	776505	773544	-0.38	M000513_A235002-101_METB-METB_781350_TOF_Glucose-6-phosphate (1MEOX) (6TMS)	Glucose-6-phosphate	Sugar (Phosphate)	C6H13O9P	87	Tomato, Arabidopsis, potato, grapevine and others		A
58	52	790560	790205	-0.06	M000012_A223001-101_METB_790560_TOF_Tryptophan, L- (3TMS)	Tryptophan	Acid (Amino)	C11H12N2O2	202	Tomato, Arabidopsis, potato, grapevine and others		A
59	53	840783	840783	0.00	M000044_A264001-101_METB_840783_TOF_Sucrose, D- (8TMS)	Sucrose	Sugar (Disaccharide)	C12H22O11	361	Tomato, Arabidopsis, potato, grapevine and others		A
60	54	876240	877488	0.17	M000671_A274002-101_METB_876240_TOF_Trehalose, alpha,alpha'-, D- (8TMS)	Trehalose	Sugar (Disaccharide)	C12H22O11	191	Tomato, Arabidopsis, potato, grapevine and others		A
61	55	887905	890392	0.29	M000048_A274001-101_METB_870355_TOF_Maltose, D- (1MEOX) (8TMS)	Maltose	Sugar (Disaccharide)	C12H22O11	361	Tomato, Arabidopsis, potato, grapevine and others		A
62	56	909948	909559	-0.10	M000107_A287001-101_METB_909948_TOF_Isomaltose (1MEOX) (8TMS)	Isomaltose	Sugar (Disaccharide)	C12H22O11	204	Tomato, Arabidopsis, potato, grapevine and others		A

## Sheet: Table S4
Supplementary Table S4. Relative metabolite levels detected by GC-MS in WT-Ailsa Craig tomato fruits.Values were determined after normalization by the mean levels of WT pericarp samples at mature green (MG) stage. Levels correspond to the mean ± SE of n=4-6 independent replicates. Asterisks denote significant differences (Student's t-test; P < 0.05) between MG and other ripening stages (BR, OR, R…
Metabolite	MG	BR	OR	RR
Pyruvate	1 ± 0,13	1,87 ± 0,2*	1,52 ± 0,12*	1,36 ± 0,14
Valine	1 ± 0,12	0,22 ± 0,03*	0,14 ± 0,06*	0,39 ± 0,11*
Isoleucine	1 ± 0,08	0,5 ± 0,07*	0,32 ± 0,1*	0,7 ± 0,18
Glycine	1 ± 0,25	0,35 ± 0,05*	0,27 ± 0,08*	0,73 ± 0,22
Phosphoric acid	1 ± 0,08	0,91 ± 0,04	0,92 ± 0,04	0,99 ± 0,07
Proline	1 ± 0,18	0,49 ± 0,11*	0,47 ± 0,11*	3,3 ± 1,09
Urea	1 ± 0,1	0,74 ± 0,14	0,64 ± 0,12*	0,8 ± 0,27
GABA	1 ± 0,16	0,64 ± 0,14	0,44 ± 0,12*	0,34 ± 0,12*
Glycerate	1 ± 0,06	0,65 ± 0,08*	0,52 ± 0,14*	0,5 ± 0,09*
Alanine	1 ± 0,14	0,41 ± 0,04*	0,7 ± 0,2	3,38 ± 1,34
Serine	1 ± 0,11	0,83 ± 0,21	0,57 ± 0,13*	0,85 ± 0,17
Succinante	1 ± 0,06	2,37 ± 0,18*	1,98 ± 0,34*	2,92 ± 0,59*
Threonine	1 ± 0,09	0,66 ± 0,11*	0,55 ± 0,17*	0,66 ± 0,16
Fumarate	1 ± 0,11	1,51 ± 0,27	1,4 ± 0,12*	1,84 ± 0,31*
Nicotinate	1 ± 0,15	0,81 ± 0,08	0,82 ± 0,12	0,76 ± 0,08
Alanine, beta	1 ± 0,18	0,41 ± 0,09*	0,22 ± 0,06*	0,27 ± 0,1*
Homoserine	1 ± 0,15	0,97 ± 0,1	1,08 ± 0,2	1,15 ± 0,26
Erythritol	1 ± 0,1	1,01 ± 0,09	1,38 ± 0,15	1,78 ± 0,32*
Methionine	1 ± 0,19	1,75 ± 0,21*	4,11 ± 0,55*	3,08 ± 0,59*
Glutamine	1 ± 0,17	1,22 ± 0,23	0,97 ± 0,33	0,56 ± 0,22
Xylose	1 ± 0,07	1,45 ± 0,1*	1,66 ± 0,17*	1,56 ± 0,07*
Putrescine	1 ± 0,17	0,73 ± 0,21	0,75 ± 0,26	0,65 ± 0,17
2-oxo-Glutarate	1 ± 0,1	3,35 ± 0,11*	5,14 ± 0,53*	9,6 ± 2,07*
Phenylalanine	1 ± 0,1	0,63 ± 0,2	0,41 ± 0,15*	0,41 ± 0,09*
Asparagine	1 ± 0,26	0,99 ± 0,18	1,01 ± 0,35	0,63 ± 0,18
Ornithine	1 ± 0,14	0,88 ± 0,2	1,04 ± 0,29	0,89 ± 0,21
Lysine	1 ± 0,11	0,88 ± 0,14	0,73 ± 0,21	0,83 ± 0,17
Galactonate 1,4-lactone	1 ± 0,12	0,89 ± 0,08	1,31 ± 0,17	1,43 ± 0,2
Dehydroascorbate	1 ± 0,15	2,29 ± 0,08*	2,3 ± 0,1*	2,91 ± 0,37*
Galacturonate	1 ± 0,06	3,26 ± 0,35*	45,69 ± 12,35*	46,49 ± 8,01*
myo-Inositol	1 ± 0,08	0,85 ± 0,1	0,77 ± 0,07	1,14 ± 0,05
Tyrosine	1 ± 0,2	0,4 ± 0,1*	0,32 ± 0,11*	0,5 ± 0,21
Fructose-6-P	1 ± 0,12	0,88 ± 0,06	1,35 ± 0,14	1,67 ± 0,12*
Tryptophan	1 ± 0,15	0,48 ± 0,09*	0,67 ± 0,25	1,14 ± 0,19
Maltose	1 ± 0,15	0,79 ± 0,08	1,11 ± 0,17	1,79 ± 0,25*
Trehalose	1 ± 0,18	1,34 ± 0,07	1,6 ± 0,27	2,43 ± 0,19*
Galactinol	1 ± 0,39	n.d.	1,65 ± 1,19	0,84 ± 0,1
3-caffeoyl, cis-Quinate	1 ± 0,23	1,04 ± 0,26	0,62 ± 0,11	0,83 ± 0,21
3-caffeoyl, trans-Quinate	1 ± 0,28	1,47 ± 0,24	1,4 ± 0,62	1,02 ± 0,35
Raffinose	1 ± 0,19	0,46 ± 0,06*	0,66 ± 0,38	0,47 ± 0,12
Adenosine-5-monophosphate	1 ± 0,18	2,29 ± 0,48*	9,28 ± 1,45*	14,02 ± 4,26
Malate	1 ± 0,16	1,16 ± 0,16	0,9 ± 0,11	0,4 ± 0,08*
Aspartate	1 ± 0,1	1,79 ± 0,33*	2,3 ± 0,64	1,5 ± 0,33
Glutamate	1 ± 0,21	1,28 ± 0,2	1,9 ± 0,58	1,53 ± 0,47
Fructose	1 ± 0,05	1,09 ± 0,05	1,15 ± 0,05	1,35 ± 0,05*
Glucose	1 ± 0,05	1,03 ± 0,04	1,01 ± 0,08	1,35 ± 0,09*
Citrate	1 ± 0,16	1,74 ± 0,15*	2,2 ± 0,11*	2,49 ± 0,14*
Sucrose	1 ± 0,1	0,38 ± 0,05*	0,26 ± 0,05*	0,39 ± 0,06*

## Sheet: Table S5
Supplementary Table S5. Relative metabolite levels detected by GC-MS in ghost tomato fruits. Values were determined after normalization by the mean levels of WT pericarp samples at mature white (MW) stage. Levels correspond to the mean ± SE of n=4 independent replicates. Asterisks denote significant differences (Student's t-test; P < 0.05) between MG and other ripening stages (BR and Y). ‘n.d.’ d…
Metabolite	MW	BR	Y
Alanine	1 ± 0,16	0,36 ± 0,06*	2,37 ± 0,37*
Pyruvate	1 ± 0,2	0,94 ± 0,13	0,76 ± 0,06
Valine	1 ± 0,19	0,64 ± 0,09*	0,21 ± 0,03*
Glycerol	1 ± 0,23	1,1 ± 0,18	1,35 ± 0,28
Isoleucine	1 ± 0,2	1,03 ± 0,13	0,67 ± 0,22
Glycine	1 ± 0,15	0,95 ± 0,19	0,78 ± 0,15
Proline	1 ± 0,16	0,59 ± 0,13	0,63 ± 0,38
GABA	1 ± 0,08	0,63 ± 0,13*	0,42 ± 0,11*
Glycerate	1 ± 0,09	1,07 ± 0,27	0,85 ± 0,1
Serine	1 ± 0,18	3,34 ± 0,95*	1,55 ± 0,46
Succinate	1 ± 0,23	2,7 ± 0,55*	1,83 ± 0,41
Threonine	1 ± 0,21	2,7 ± 0,51*	0,93 ± 0,24
Fumarate	1 ± 0,12	0,88 ± 0,11	1,05 ± 0,2
Nicotinate	1 ± 0,14	1,13 ± 0,16	1,03 ± 0,18
beta-Alanine	1 ± 0,16	0,99 ± 0,13	0,14 ± 0,05*
Homoserine	1 ± 0,13	2,18 ± 0,28*	0,99 ± 0,22
Methionine	1 ± 0,23	3,83 ± 0,43*	1,7 ± 0,49
Glutamine	1 ± 0,3	1,98 ± 0,46	0,78 ± 0,34
Xylose	1 ± 0,06	3,13 ± 0,68*	4,38 ± 0,78*
Putrescine	1 ± 0,16	2,3 ± 0,66	4,15 ± 0,94*
2-oxo-Glutarate	1 ± 0,1	2,49 ± 0,47*	2,43 ± 0,34*
Phenylalanine	1 ± 0,27	1,22 ± 0,39	0,77 ± 0,24
Asparagine	1 ± 0,32	3,77 ± 0,16*	1,75 ± 0,54
Ornithine	1 ± 0,23	2,19 ± 0,32*	0,74 ± 0,29
Glycerol-3-P	1†	1,89 ± 0,24	2,07 ± 0,27
Lysine	1 ± 0,31	2,15 ± 0,35*	0,57 ± 0,18
Galacturonate	n.d.	1 ± 0,28	12,33 ± 1,32*
Dehydroascorbate	1 ± 0,07	1,34 ± 0,05*	1,76 ± 0,14*
myo-Inositol	1 ± 0,08	0,52 ± 0,08*	0,55 ± 0,18*
Tyrosine	1 ± 0,27	0,65 ± 0,24	0,12 ± 0,03*
Fructose-6-P	1 ± 0,16	0,94 ± 0,15	1,47 ± 0,13*
Glucose-6-P	1 ± 0,15	0,54 ± 0,08	0,8 ± 0,05
Tryptophan	1 ± 0,23	6,64 ± 2,38*	1,39 ± 0,81
Maltose	1 ± 0,2	0,81 ± 0,19	1,4 ± 0,13
Trehalose	n.d.	1 ± 0,31	3,87 ± 0,74*
Galactinol	1 ± 0,62	n.d.	n.d.
3-caffeoyl, cis-Quinate	1 ± 0,15	0,84 ± 0,17	0,39†
3-caffeoyl, trans-Quinate	1 ± 0,13	1,77 ± 0,74	0,49†
Raffinose	1 ± 0,06	3,64 ± 0,6*	2,58 ± 0,51
AMP	n.d.	1 ± 0,2	4,05 ± 0,93*
Malate	1 ± 0,07	0,6 ± 0,13*	0,21 ± 0,06*
Aspartate	1 ± 0,17	2,7 ± 0,58*	4,32 ± 0,8*
Glutamate	1 ± 0,13	8,74 ± 2,24*	7,88 ± 1,71*
Fructose	1 ± 0,07	0,9 ± 0,16	1,05 ± 0,21
Citrate	1 ± 0,14	2,36 ± 0,44*	2,13 ± 0,28*
Glucose	1 ± 0,12	0,85 ± 0,15	1,36 ± 0,28
Sucrose	1 ± 0,14	1,38 ± 0,29	1,08 ± 0,25

## Sheet: Table S6
Supplementary Table S6. Relative metabolite levels from MG to MG+3 detected by GC-MS in tomato WT and aox1a mutant fruits. Values were determined after normalization by the mean levels of WT pericarp samples at mature green (MG) stage. Levels correspond to the mean ± SE of n=4-6 independent replicates. Letters denote significant differences (P < 0.05; one-way ANOVA, Duncan’s post hoc test) among …
Metabolite	WT_MG	WT_MG+1	WT_MG+2	WT_MG+3	a1_MG	a1_MG+1	a1_MG+2	a1_MG+3	a2_MG	a2_MG+1	a2_MG+2	a2_MG+3
2-amino-Adipic acid	1 ± 0.17b	0.62 ± 0.13ab	0.63 ± 0.26ab	0.38 ± 0.07a	0.79 ± 0.22ab	1 ± 0.19b	0.44 ± 0.11a	0.34 ± 0.07a	1.03 ± 0.21b	0.72 ± 0.13ab	0.4 ± 0.08a	0.47 ± 0.07a
2-oxo-glutarate	1 ± 0.16a	2.09 ± 0.35ab	1.3 ± 0.15ab	1.98 ± 0.37ab	1.34 ± 0.2ab	1.33 ± 0.19ab	2.96 ± 1.11b	1.65 ± 0.3ab	1.56 ± 0.45ab	1.1 ± 0.17a	1.61 ± 0.38ab	2.55 ± 0.62ab
3-deoxy-glucosone	1 ± 0.14b	1.08 ± 0.18b	0.87 ± 0.2ab	0.85 ± 0.08ab	0.47 ± 0.14ab	0.95 ± 0.11ab	0.93 ± 0.12ab	0.72 ± 0.07ab	0.96 ± 0.21ab	0.92 ± 0.13ab	0.75 ± 0.23ab	0.7 ± 0.09ab
Asparagine	1 ± 0.15abc	1.83 ± 0.48abc	1.16 ± 0.26abc	0.81 ± 0.16ab	0.51 ± 0.14ab	0.93 ± 0.12abc	1.09 ± 0.07abc	1.1 ± 0.18abc	1.91 ± 0.7bc	1.49 ± 0.45abc	0.68 ± 0.21abc	2.23 ± 0.89c
Aspartate	1 ± 0.14a	1.42 ± 0.25ab	2.38 ± 1.02b	1.18 ± 0.2a	0.92 ± 0.15a	1.21 ± 0.19a	1.21 ± 0.16a	1.07 ± 0.12a	1.1 ± 0.2a	1.05 ± 0.19a	1.32 ± 0.09ab	1.4 ± 0.31ab
Benzoate	1 ± 0.15b	0.92 ± 0.09ab	0.77 ± 0.14ab	0.97 ± 0.15b	0.85 ± 0.06ab	0.88 ± 0.14ab	0.73 ± 0.15ab	0.92 ± 0.12ab	0.44 ± 0.06a	1.01 ± 0.16b	0.66 ± 0.13ab	1.06 ± 0.35b
beta-Alanine	1 ± 0.15a	1.63 ± 0.35ab	0.92 ± 0.21a	0.84 ± 0.22a	1.18 ± 0.36ab	1.18 ± 0.11ab	1.25 ± 0.22ab	0.94 ± 0.11a	1.82 ± 0.37b	1.43 ± 0.23ab	0.87 ± 0.25a	0.94 ± 0.2a
Citrate	1 ± 0.13abc	1.86 ± 0.22cd	1.5 ± 0.38bc	1.5 ± 0.12bc	0.55 ± 0.17a	1.11 ± 0.1ab	1.28 ± 0.17abc	1.4 ± 0.19bc	1.1 ± 0.22ab	0.99 ± 0.14ab	1.02 ± 0.4ab	2.42 ± 0.2d
Dehydroascorbate	1 ± 0.31a	1.84 ± 0.65a	1 ± 0.39a	1.35 ± 0.22a	0.67 ± 0.05a	0.82 ± 0.09a	1.65 ± 0.48a	0.95 ± 0.17a	0.66 ± 0.12a	0.59 ± 0.13a	0.84 ± 0.24a	1.88 ± 0.72a
Erythritol	1 ± 0.06ab	1.27 ± 0.14abc	1.21 ± 0.29abc	1.71 ± 0.27cd	0.67 ± 0.05a	0.99 ± 0.08ab	1.19 ± 0.15abc	1.3 ± 0.16bc	1.11 ± 0.19ab	1.05 ± 0.12ab	1.12 ± 0.28ab	1.87 ± 0.15d
Fructose	1 ± 0.09bcd	1.17 ± 0.13cd	0.87 ± 0.2ab	1.34 ± 0.11d	0.43 ± 0.12a	0.89 ± 0.07bc	1.03 ± 0.11bcd	1.14 ± 0.11cd	0.8 ± 0.15abc	0.74 ± 0.1abc	0.66 ± 0.18ab	1.01 ± 0.17bcd
Fructose-6-P	1 ± 0.32a	0.84 ± 0.24a	0.75 ± 0.29a	0.9 ± 0.25a	0.4 ± 0.2a	0.84 ± 0.26a	0.78 ± 0.19a	0.78 ± 0.21a	0.9 ± 0.26a	0.68 ± 0.17a	0.28 ± 0.08a	0.79 ± 0.22a
Fucose	1 ± 0.09bc	1.01 ± 0.07bc	0.9 ± 0.15abc	1.21 ± 0.14c	0.54 ± 0.13a	0.94 ± 0.02bc	0.96 ± 0.07bc	1.01 ± 0.1bc	0.87 ± 0.15abc	0.86 ± 0.07abc	0.74 ± 0.19ab	1.02 ± 0.06bc
Fumarate	1 ± 0.12b	0.77 ± 0.1ab	0.69 ± 0.16ab	1.06 ± 0.2b	0.38 ± 0.12a	0.63 ± 0.05ab	0.7 ± 0.08ab	0.77 ± 0.1ab	0.83 ± 0.19ab	0.75 ± 0.06ab	0.64 ± 0.19ab	0.89 ± 0.12b
GABA	1 ± 0.09ab	1.07 ± 0.07b	0.86 ± 0.15ab	0.85 ± 0.12ab	0.73 ± 0.16ab	1 ± 0.03ab	0.94 ± 0.06ab	0.9 ± 0.05ab	0.96 ± 0.12ab	0.93 ± 0.07ab	0.69 ± 0.16a	0.74 ± 0.08ab
Galactonic acid-1,4-lactone	1 ± 0.18ab	1.29 ± 0.21ab	1.75 ± 0.68b	1.75 ± 0.47b	0.5 ± 0.13a	1.05 ± 0.15ab	0.88 ± 0.17ab	0.97 ± 0.2ab	0.96 ± 0.07ab	0.74 ± 0.12ab	0.8 ± 0.19ab	1.58 ± 0.42b
Glucarate	1 ± 0.34a	0.94 ± 0.27a	0.32 ± 0.1a	0.66 ± 0.2a	0.24 ± 0.1a	0.83 ± 0.29a	0.72 ± 0.19a	0.52 ± 0.12a	0.75 ± 0.15a	0.66 ± 0.21a	0.39 ± 0.26a	0.46 ± 0.08a
Glucose	1 ± 0.09ab	1.14 ± 0.13bc	0.91 ± 0.2ab	1.53 ± 0.25c	0.58 ± 0.11a	0.87 ± 0.05ab	1.01 ± 0.12ab	1.09 ± 0.09b	0.78 ± 0.14ab	0.75 ± 0.07ab	0.66 ± 0.18ab	0.93 ± 0.2ab
Glucose-6-P	1 ± 0.34a	1.07 ± 0.39a	0.65 ± 0.31a	1.11 ± 0.36a	0.57 ± 0.21a	0.95 ± 0.31a	0.92 ± 0.36a	0.91 ± 0.31a	1.51 ± 0.6a	0.8 ± 0.3a	0.45 ± 0.16a	0.92 ± 0.31a
Glutamate	1 ± 0.18a	1.27 ± 0.11a	0.91 ± 0.17a	1.19 ± 0.15a	0.88 ± 0.15a	1.29 ± 0.13a	1.59 ± 0.27ab	1.35 ± 0.14a	1.4 ± 0.27a	1.21 ± 0.21a	1.44 ± 0.12ab	2.05 ± 0.38b
Glutamine	1 ± 0.26a	1.35 ± 0.33a	1.1 ± 0.35a	0.87 ± 0.24a	0.93 ± 0.28a	0.87 ± 0.18a	1.49 ± 0.54a	1.11 ± 0.22a	1.55 ± 0.8a	1.35 ± 0.14a	1.07 ± 0.35a	1.78 ± 0.41a
Glycerate	1 ± 0.12c	0.72 ± 0.08abc	0.87 ± 0.21bc	1.62 ± 0.16d	0.41 ± 0.08a	0.76 ± 0.09abc	0.67 ± 0.04abc	0.87 ± 0.05bc	0.87 ± 0.15bc	0.95 ± 0.11bc	0.58 ± 0.07ab	1.08 ± 0.16c
Glycerol	1 ± 0.29ab	0.69 ± 0.08ba	1.29 ± 0.56ab	0.74 ± 0.15ab	0.6 ± 0.15a	0.81 ± 0.13ab	1.01 ± 0.1ab	0.73 ± 0.09ab	1.25 ± 0.64ab	0.81 ± 0.11ab	0.92 ± 0.33ab	1.72 ± 0.49b
Glycerol-3-P	1 ± 0.1a	1.16 ± 0.13a	0.93 ± 0.14a	1 ± 0.15a	0.94 ± 0.11a	1.24 ± 0.12a	1.24 ± 0.09a	1.04 ± 0.08a	1.12 ± 0.11a	1.14 ± 0.04a	0.96 ± 0.15a	0.94 ± 0.08a
Glycine	1 ± 0.16ab	1.22 ± 0.13ab	0.95 ± 0.2ab	0.94 ± 0.09ab	1.58 ± 0.37ab	1.2 ± 0.14ab	1.3 ± 0.23ab	1.41 ± 0.26b	1.33 ± 0.23a	1.07 ± 0.13ab	0.81 ± 0.23ab	1.05 ± 0.24ab
Histidine	1 ± 0.2a	2.82 ± 0.57c	2.35 ± 0.48abc	1.55 ± 0.36abc	0.75 ± 0.2a	0.89 ± 0.11a	1.5 ± 0.24abc	1.67 ± 0.23abc	2.03 ± 1.02abc	1.11 ± 0.3ab	1.15 ± 0.2abc	2.73 ± 0.73bc
Homoserine	1 ± 0.19a	1.22 ± 0.25a	1.09 ± 0.31a	0.67 ± 0.09a	0.84 ± 0.15a	1.12 ± 0.32a	0.7 ± 0.18a	0.66 ± 0.06a	0.77 ± 0.1a	1.09 ± 0.14a	1.01 ± 0.23a	0.91 ± 0.08a
Isocitrate	1 ± 0.09a	1.34 ± 0.07a	1.76 ± 0.16a	1.33 ± 0.11a	1.07 ± 0.18a	1.46 ± 0.33a	1.33 ± 0.1a	1.43 ± 0.09a	1.39 ± 0.01a	1 ± 0.04a	1.45 ± 0.27a	1.6 ± 0.07a
Isoleucine	1 ± 0.12a	1.92 ± 0.52b	0.94 ± 0.19a	1.06 ± 0.21ab	0.77 ± 0.23a	0.91 ± 0.05a	1.51 ± 0.5ab	0.89 ± 0.02a	1.58 ± 0.35ab	1.17 ± 0.22ab	0.89 ± 0.25a	1.15 ± 0.18ab
Isomaltose	1 ± 0.14a	1.47 ± 0.25a	0.54 ± 0.11a	1.2 ± 0.09a	0.74 ± 0.21a	1.21 ± 0.23a	1.53 ± 0.38a	1.17 ± 0.14a	1.35 ± 0.34a	0.95 ± 0.14a	1.16 ± 0.4a	1.08 ± 0.06a
Lysine	1 ± 0.05ab	0.92 ± 0.04ab	1.57 ± 0.23bc	1.12 ± 0.12abc	0.58 ± 0.05a	1.11 ± 0.18abc	1.46 ± 0.16bc	1.06 ± 0.16ab	1.26 ± 0.31abc	1.02 ± 0.2ab	0.94 ± 0ab	1.82 ± 0.17c
Malate	1 ± 0.13bc	1.24 ± 0.16c	1.12 ± 0.24bc	1.19 ± 0.19bc	0.36 ± 0.1a	0.72 ± 0.05ab	0.79 ± 0.11abc	0.82 ± 0.14abc	0.86 ± 0.17abc	0.79 ± 0.13abc	0.72 ± 0.2ab	1.74 ± 0.16d
Maltose	1 ± 0.16ab	0.99 ± 0.07ab	1.3 ± 0.28ab	1.79 ± 0.1b	0.62 ± 0.09a	1.21 ± 0.27ab	1.35 ± 0.29ab	1.26 ± 0.14ab	1.57 ± 0.34ab	0.96 ± 0.25ab	0.95 ± 0.23ab	1.25 ± 0.36ab
Methionine	1 ± 0.05ab	2.09 ± 0.32bc	1.6 ± 0.41abc	1.06 ± 0.16ab	1.4 ± 0.26abc	0.73 ± 0.06a	1.56 ± 0.31abc	0.97 ± 0.09ab	1.69 ± 0.46abc	1.15 ± 0.01ab	1.36 ± 0.14abc	2.49 ± 0.56c
myo-Inositol	1 ± 0.07a	1.03 ± 0.06a	0.81 ± 0.16a	1.16 ± 0.13a	0.77 ± 0.19a	1.02 ± 0.07a	0.99 ± 0.08a	0.97 ± 0.09a	1.05 ± 0.19a	0.97 ± 0.08a	1.09 ± 0.07a	0.94 ± 0.1a
Nicotinate	1 ± 0.08ab	1.24 ± 0.07bc	1.23 ± 0.22bc	1.58 ± 0.19c	0.59 ± 0.12a	1.01 ± 0.1ab	1.12 ± 0.07bc	1.15 ± 0.11bc	0.95 ± 0.17ab	0.99 ± 0.06ab	1.12 ± 0.2bc	1.42 ± 0.18bc
Ornithine	1 ± 0.1a	1.08 ± 0.09ab	1.04 ± 0.11ab	0.94 ± 0.1ab	1.63 ± 0.62a	1.06 ± 0.08a	1.08 ± 0.11ab	1.18 ± 0.19ab	1.33 ± 0.18ab	1 ± 0.15ab	1.02 ± 0.17ab	1.66 ± 0.19b
Phenylalanine	1 ± 0.24ab	1.89 ± 0.4b	0.83 ± 0.22ab	0.65 ± 0.08a	0.91 ± 0.28ab	0.95 ± 0.05ab	1.49 ± 0.64ab	0.99 ± 0.25ab	1.26 ± 0.31ab	0.96 ± 0.26ab	0.95 ± 0.36ab	1 ± 0.18ab
Phosphoric acid	1 ± 0.08b	1.06 ± 0.07b	0.88 ± 0.12b	0.99 ± 0.04b	0.6 ± 0.13a	0.93 ± 0.04b	0.91 ± 0.04b	0.92 ± 0.04b	0.92 ± 0.11b	0.84 ± 0.06ab	0.84 ± 0.13ab	0.97 ± 0.03b
Proline	1 ± 0.17a	2.25 ± 0.53ab	1.12 ± 0.28ab	2.57 ± 0.79ab	4.14 ± 1.14ab	5.48 ± 0.76bc	8.7 ± 3.83c	3.42 ± 0.69ab	2.08 ± 0.48ab	2.05 ± 0.36ab	2.41 ± 0.66ab	2.39 ± 0.45ab
Putrescine	1 ± 0.09a	1.36 ± 0.09a	1.03 ± 0.25a	1.29 ± 0.26a	0.69 ± 0.1a	1 ± 0.12a	1.11 ± 0.13a	1.37 ± 0.26a	1.12 ± 0.3a	1.11 ± 0.19a	0.71 ± 0.2a	2.54 ± 0.27b
Pyruvate	1 ± 0.13abc	1.56 ± 0.24abcd	0.98 ± 0.23abc	1.63 ± 0.43abcd	0.91 ± 0.24ab	1.13 ± 0.16abcd	2.23 ± 0.59d	1.46 ± 0.2abcd	0.68 ± 0.08a	0.72 ± 0.15a	2.13 ± 0.62cd	1.94 ± 0.28bcd
Quinate	1 ± 0.07c	0.34 ± 0.02ab	0.45 ± 0.12ab	0.49 ± 0.11ab	0.79 ± 0.01bc	0.64 ± 0.16abc	0.36 ± 0.09ab	0.23 ± 0.04a	0.37 ± 0.06ab	0.55 ± 0abc	0.24 ± 0.03a	0.45 ± 0.07ab
Rhamnose	1 ± 0.07b	1.15 ± 0.11bc	1.02 ± 0.23b	1.31 ± 0.17bc	0.51 ± 0.11a	0.93 ± 0.03ab	1.08 ± 0.14bc	1.06 ± 0.12bc	1 ± 0.2b	0.85 ± 0.07ab	0.86 ± 0.26ab	1.53 ± 0.09c
Serine	1 ± 0.2ab	2.12 ± 0.45c	1.06 ± 0.21ab	1.84 ± 0.31bc	0.7 ± 0.13a	1.83 ± 0.31bc	2.28 ± 0.24c	3.22 ± 0.28d	1.61 ± 0.33abc	1.13 ± 0.15ab	1.08 ± 0.33ab	2.2 ± 0.37c
Spermidine	1 ± 0.13ab	1.24 ± 0.16abc	1.61 ± 0.15bc	1.04 ± 0.17ab	0.66 ± 0.1a	0.71 ± 0.09a	1.08 ± 0.06abc	0.93 ± 0.03a	1.62 ± 0.15bc	1.01 ± 0.02ab	1.31 ± 0.29abc	1.71 ± 0.13c
Succincate	1 ± 0.11a	0.7 ± 0.13a	0.78 ± 0.09a	0.75 ± 0.14a	0.76 ± 0.18a	0.75 ± 0.05a	0.53 ± 0.04a	0.57 ± 0.05a	0.72 ± 0.21a	1.02 ± 0.16a	0.55 ± 0.02a	0.92 ± 0.09a
Sucrose	1 ± 0.08ab	1.01 ± 0.09ab	0.67 ± 0.16a	1.57 ± 0.29bcd	0.64 ± 0.17a	1.77 ± 0.2cd	2.16 ± 0.49d	1.93 ± 0.1cd	0.91 ± 0.16ab	1.28 ± 0.13abc	0.97 ± 0.26ab	1.36 ± 0.15abc
Threonine	1 ± 0.14ab	2.16 ± 0.66c	0.95 ± 0.23a	0.85 ± 0.1a	0.53 ± 0.14a	0.74 ± 0.04a	1.02 ± 0.18ab	0.75 ± 0.05a	1.97 ± 0.57bc	1.34 ± 0.29abc	1.02 ± 0.29ab	1.1 ± 0.19ab
Trehalose	1 ± 0.13abc	1.52 ± 0.21bc	0.59 ± 0.14a	1.78 ± 0.33c	0.68 ± 0.02ab	1.24 ± 0.15abc	1.62 ± 0.37c	1.52 ± 0.22bc	1.63 ± 0.13c	1.03 ± 0.17abc	1.58 ± 0.27bc	1.33 ± 0.09abc
Tryptophan	1 ± 0.24abc	4.54 ± 0.42e	0.51 ± 0.17a	1.92 ± 0.45bc	0.32 ± 0.09a	0.69 ± 0.08a	1.38 ± 0.4abc	0.85 ± 0.17ab	1.23 ± 0.39abc	0.75 ± 0.17a	0.48 ± 0.18a	2.1 ± 0.18c
Tyramine	1 ± 0.14ab	1.28 ± 0.24abcd	0.74 ± 0.19a	1.63 ± 0.17bcde	0.71 ± 0.17a	2.29 ± 0.18e	1.9 ± 0.3de	1.83 ± 0.31cde	1.25 ± 0.28abcd	1.09 ± 0.06abc	1.11 ± 0.29abc	1.86 ± 0.19de
Tyrosine	1 ± 0.12ab	1.09 ± 0.21ab	1.16 ± 0.25ab	1.02 ± 0.29ab	0.42 ± 0.14a	0.95 ± 0.06ab	1.4 ± 0.4ab	0.73 ± 0.04b	1.26 ± 0.23ab	0.99 ± 0.26ab	0.41 ± 0.14a	0.94 ± 0.19ab
Urea	1 ± 0.15b	0.81 ± 0.05ab	0.85 ± 0.18ab	0.71 ± 0.09ab	0.53 ± 0.08a	0.81 ± 0.16ab	0.86 ± 0.09ab	0.72 ± 0.06ab	0.7 ± 0.09ab	0.59 ± 0.01ab	0.6 ± 0.08ab	0.71 ± 0.06ab
Valine	1 ± 0.16a	1.37 ± 0.24a	0.84 ± 0.19a	0.94 ± 0.2a	0.85 ± 0.25a	1.01 ± 0.11a	1.27 ± 0.22a	1.05 ± 0.07a	1.26 ± 0.24a	1.05 ± 0.17a	0.95 ± 0.25a	1.05 ± 0.37a
Xylose	1 ± 0.1ab	1.09 ± 0.09abc	1.2 ± 0.42abc	1.9 ± 0.18c	0.52 ± 0.1a	0.84 ± 0.03ab	1.24 ± 0.17abc	1.32 ± 0.15abc	0.88 ± 0.21ab	0.8 ± 0.11ab	1.13 ± 0.28abc	1.58 ± 0.35bc

## Sheet: Table S7
Supplementary Table S7. Relative metabolite levels from MG+5 to MG+13 stages detected by GC-MS in tomato WT and aox1a mutant fruits. Values were determined after normalization by the mean levels of WT pericarp samples at mature green (MG) stage. Levels correspond to the mean ± SE of n=4-6 independent replicates. Letters denote significant differences (P < 0.05; one-way ANOVA, Duncan’s post hoc te…
	WT_MG+5	WT_MG+7	WT_MG+9	WT_MG+11	WT_MG+13	a1_MG+5	a1_MG+7	a1_MG+9	a1_MG+11	a1_MG+13	a2_MG+5	a2_MG+7	a2_MG+9	a2_MG+11	a2_MG+13
2-amino-Adipic acid	0.62 ± 0.1ab	0.82 ± 0.14b	0.64 ± 0.07ab	0.69 ± 0.09ab	0.48 ± 0.1ab	0.37 ± 0.04a	0.58 ± 0.12ab	0.63 ± 0.11ab	0.78 ± 0.18b	0.8 ± 0.12b	0.77 ± 0.06b	0.49 ± 0.09ab	0.56 ± 0.13ab	0.6 ± 0.11ab	0.57 ± 0.04ab
2-oxo-glutarate	4.3 ± 1.1abc	5.52 ± 1.02abc	4.9 ± 0.18abc	5.81 ± 0.62bc	4.32 ± 0.37abc	2.73 ± 0.53a	2.71 ± 0.4a	3.24 ± 0.45ab	8.89 ± 0.68d	6.76 ± 0.73cd	4.75 ± 0.87abc	3.83 ± 0.74ab	4.26 ± 0.79ab	4.97 ± 1.17abc	8.6 ± 1.52d
3-deoxy-glucosone	0.75 ± 0.17ab	1.13 ± 0.12ab	0.79 ± 0.12a	1.14 ± 0.19ab	1.16 ± 0.11ab	0.79 ± 0.12a	0.78 ± 0.1a	0.9 ± 0.2a	1.04 ± 0.19ab	1.47 ± 0.15b	0.7 ± 0.13a	0.88 ± 0.16a	0.82 ± 0.2a	0.93 ± 0.13a	1.52 ± 0.26b
Asparagine	0.85 ± 0.23a	1.93 ± 0.59ab	0.55 ± 0.24a	0.67 ± 0.12a	1.14 ± 0.33a	1.44 ± 0.39a	2.08 ± 0.78ab	2.37 ± 0.74ab	0.96 ± 0.2a	2.1 ± 0.78ab	1.87 ± 0.6ab	0.96 ± 0.42a	2.1 ± 0.82ab	1.86 ± 0.36ab	3.53 ± 0.94b
Aspartate	13.11 ± 3.83bc	3.92 ± 1.31a	9.44 ± 1.91bc	19.36 ± 6.39b	30.29 ± 9.33c	2.04 ± 0.57a	1.86 ± 0.35a	2.59 ± 0.71a	3.67 ± 0.65a	5.15 ± 1.18a	1.83 ± 0.63a	1.21 ± 0.15a	1.88 ± 0.17a	1.76 ± 0.44a	7.32 ± 1.2a
Benzoate	1.09 ± 0.16a	0.75 ± 0.12a	1.08 ± 0.15a	1.33 ± 0.3a	1.31 ± 0.42a	1.39 ± 0.39a	0.76 ± 0.11a	0.94 ± 0.23a	1.17 ± 0.23a	1.16 ± 0.2a	1.1 ± 0.12a	0.81 ± 0.12a	1.11 ± 0.29a	0.91 ± 0.07a	1.4 ± 0.49a
beta-Alanine	0.6 ± 0.23abc	0.62 ± 0.17abc	0.22 ± 0.02a	0.23 ± 0.03a	0.24 ± 0.07a	0.97 ± 0.16bc	1.06 ± 0.22cd	1.57 ± 0.47d	0.3 ± 0.02a	0.32 ± 0.04a	0.74 ± 0.16abc	0.77 ± 0.23abc	0.83 ± 0.27abc	0.53 ± 0.11abc	0.4 ± 0.09ab
Citrate	2.74 ± 0.45abcd	2.55 ± 0.39abcd	3.3 ± 0.15bcd	3.6 ± 0.09d	3.34 ± 0.2cd	2.24 ± 0.33ab	2.39 ± 0.4abc	2.53 ± 0.36abcd	3.27 ± 0.03bcd	3.29 ± 0.36bcd	2.73 ± 0.22abcd	2.02 ± 0.31a	2.75 ± 0.39abcd	2.96 ± 0.51abcd	3.54 ± 0.27d
Dehydroascorbate	8.32 ± 5.1abc	11.84 ± 2.53abcd	16.12 ± 5.14abcd	23.32 ± 2.79d	11.48 ± 5.49abcd	3.97 ± 1.04ab	3.12 ± 1.65a	12.98 ± 1.2abcd	9.43 ± 3.42abcd	18.66 ± 2cd	8.37 ± 2.56abc	14.02 ± 3.77abcd	8.47 ± 1.14abc	19.99 ± 2.91cd	18.26 ± 2.1bcd
Erythritol	1.52 ± 0.25ab	1.77 ± 0.13abcd	2.08 ± 0.13bcd	2.31 ± 0.12cde	2.02 ± 0.17abcd	1.89 ± 0.3abcd	1.42 ± 0.22a	1.54 ± 0.22ab	2.39 ± 0.24de	2.37 ± 0.23de	2.15 ± 0.22bcd	1.39 ± 0.12a	1.67 ± 0.15abcb	1.96 ± 0.13abcd	2.85 ± 0.19e
Fructose	1.22 ± 0.19ab	1.45 ± 0.07ab	1.5 ± 0.09b	1.49 ± 0.07b	1.27 ± 0.06ab	1.23 ± 0.09ab	1.04 ± 0.17a	1.18 ± 0.14ab	1.48 ± 0.07b	1.47 ± 0.1b	1.35 ± 0.11ab	1.32 ± 0.13ab	1.3 ± 0.18ab	1.36 ± 0.1ab	1.3 ± 0.2ab
Fructose-6-P	0.57 ± 0.15a	0.81 ± 0.24a	0.94 ± 0.38a	0.84 ± 0.23a	0.71 ± 0.18a	1.03 ± 0.31a	0.68 ± 0.2a	0.84 ± 0.27a	0.9 ± 0.16a	1 ± 0.22a	0.82 ± 0.21a	0.74 ± 0.25a	0.65 ± 0.19a	0.71 ± 0.2a	1.21 ± 0.29a
Fucose	1.06 ± 0.14ab	1.16 ± 0.08abc	1.34 ± 0.04abcd	1.48 ± 0.05cd	1.32 ± 0.14abcd	1.24 ± 0.13abc	1 ± 0.14a	1.16 ± 0.06abc	1.44 ± 0.06bcd	1.66 ± 0.18de	1.24 ± 0.08abc	1.07 ± 0.04ab	1.18 ± 0.07abc	1.39 ± 0.09abcd	1.88 ± 0.29e
Fumarate	0.78 ± 0.17abc	0.94 ± 0.11bc	0.46 ± 0.08a	0.67 ± 0.05abc	0.7 ± 0.08abc	0.96 ± 0.21bc	0.82 ± 0.18abc	0.99 ± 0.17c	0.53 ± 0.04ab	0.54 ± 0.09abc	0.91 ± 0.18bc	0.93 ± 0.09bc	0.81 ± 0.11abc	0.89 ± 0.18abc	0.72 ± 0.06abc
GABA	0.62 ± 0.16abc	0.8 ± 0.1bc	0.34 ± 0.06a	0.41 ± 0.07a	0.4 ± 0.12a	0.96 ± 0.09c	0.85 ± 0.06bc	0.93 ± 0.12bc	0.57 ± 0.12ab	0.61 ± 0.15abc	0.71 ± 0.09abc	0.61 ± 0.11abc	0.68 ± 0.15abc	0.7 ± 0.13abc	0.78 ± 0.08bc
Galactonic acid-1,4-lactone	3.45 ± 1.34abc	3.17 ± 0.95abc	5.57 ± 1.52abc	5.51 ± 1.25abc	4.39 ± 1.38abc	2.32 ± 1.04abc	2.82 ± 1.12abc	1.75 ± 0.27a	4.3 ± 1.38abcd	6.09 ± 1.91c	3.58 ± 0.77abc	2.02 ± 0.42ab	2.48 ± 0.48abc	2.9 ± 0.37abc	5.78 ± 1.55bc
Glucarate	0.57 ± 0.15a	0.66 ± 0.1a	0.81 ± 0.17a	0.76 ± 0.11a	0.45 ± 0.08a	0.8 ± 0.21a	0.47 ± 0.1a	0.59 ± 0.09a	0.76 ± 0.1a	0.74 ± 0.13a	0.86 ± 0.13a	0.9 ± 0.24a	0.68 ± 0.24a	0.7 ± 0.1a	0.87 ± 0.24a
Glucose	1.17 ± 0.21a	1.42 ± 0.16a	1.41 ± 0.05a	1.22 ± 0.09a	0.95 ± 0.1a	1.14 ± 0.07a	0.96 ± 0.19a	0.98 ± 0.12a	1.46 ± 0.25a	1.28 ± 0.17a	1.23 ± 0.11a	1.38 ± 0.17a	1.17 ± 0.23a	1.18 ± 0.11a	1.22 ± 0.37a
Glucose-6-P	0.89 ± 0.3a	1 ± 0.33a	0.72 ± 0.22a	1.02 ± 0.4a	0.86 ± 0.29a	1.01 ± 0.33a	0.57 ± 0.24a	0.95 ± 0.37a	1.3 ± 0.45a	0.95 ± 0.21a	1.21 ± 0.42a	0.68 ± 0.2a	0.83 ± 0.29a	1.07 ± 0.4a	1.51 ± 0.54a
Glutamate	1.32 ± 0.2a	3.53 ± 1.49a	15.51 ± 9.12a	11.36 ± 6.55a	2.46 ± 0.51a	9.12 ± 6.75a	3.61 ± 2.08a	5.34 ± 2.56a	28.82 ± 7ab	52.6 ± 13.24b	2.86 ± 1.6a	1.48 ± 0.37a	3.49 ± 0.97a	5.79 ± 2.88a	50.75 ± 21.55b
Glutamine	0.87 ± 0.2a	3.21 ± 1.5b	1.03 ± 0.22a	0.83 ± 0.2a	0.97 ± 0.21a	1.28 ± 0.28ab	2.88 ± 0.73ab	2.3 ± 0.72ab	1.21 ± 0.37ab	1.47 ± 0.35ab	2.35 ± 0.9ab	1.17 ± 0.33ab	1.95 ± 0.43ab	1.87 ± 0.37ab	2.19 ± 0.43ab
Glycerate	0.56 ± 0.11a	0.71 ± 0.1ab	0.53 ± 0.05a	0.51 ± 0.04a	0.59 ± 0.08ab	0.8 ± 0.11ab	0.62 ± 0.06ab	0.69 ± 0.1ab	0.63 ± 0.07ab	0.57 ± 0.04a	0.74 ± 0.06ab	0.89 ± 0.16bc	0.54 ± 0.05a	1.11 ± 0.1c	0.69 ± 0.08ab
Glycerol	0.57 ± 0.14a	0.58 ± 0.06a	0.92 ± 0.19ab	1.27 ± 0.26ab	1.15 ± 0.45ab	0.94 ± 0.38ab	0.8 ± 0.32a	0.8 ± 0.28a	2.48 ± 0.63c	1.22 ± 0.15ab	2.05 ± 0.83bc	0.51 ± 0.1a	0.69 ± 0.25a	0.71 ± 0.15a	1.17 ± 0.17ab
Glycerol-3-P	0.73 ± 0.08a	0.98 ± 0.1abc	0.86 ± 0.11a	0.9 ± 0.08ab	0.75 ± 0.06a	1.25 ± 0.12cd	1.01 ± 0.07abc	1.2 ± 0.08bcd	0.99 ± 0.09abc	1.02 ± 0.08abc	0.87 ± 0.07ab	0.99 ± 0.12abc	0.97 ± 0.09abc	1.04 ± 0.07abc	1.43 ± 0.2d
Glycine	0.69 ± 0.14a	0.82 ± 0.18a	0.73 ± 0.15a	0.65 ± 0.04a	0.72 ± 0.11a	1.18 ± 0.15a	0.86 ± 0.22a	1.17 ± 0.24a	1.05 ± 0.17a	1.27 ± 0.37ab	0.76 ± 0.16a	0.71 ± 0.21a	0.74 ± 0.13a	0.79 ± 0.19a	1.82 ± 0.34b
Histidine	2.79 ± 0.86a	7.42 ± 3.45a	5.14 ± 1.99a	6.46 ± 1.44a	9.16 ± 2.65a	2.99 ± 0.88a	2.72 ± 0.5a	3.66 ± 0.65a	4.52 ± 0.61a	21.12 ± 4.61b	5.86 ± 1.05a	1.36 ± 0.33a	3.53 ± 0.57a	9.51 ± 2.64a	30.09 ± 6.2c
Homoserine	0.93 ± 0.09a	1.04 ± 0.12ab	1.19 ± 0.18ab	1.24 ± 0.22ab	1.03 ± 0.14ab	1.04 ± 0.22ab	1.05 ± 0.06ab	1.07 ± 0.08ab	1.11 ± 0.07ab	1.2 ± 0.2ab	1.01 ± 0.11ab	0.91 ± 0.09a	1 ± 0.08a	1.1 ± 0.14ab	1.51 ± 0.24b
Isocitrate	2.03 ± 0.08abcd	1.25 ± 0.14a	2.1 ± 0.01bcd	2.26 ± 0.04cd	2.29 ± 0.01cd	1.87 ± 0.28abc	1.79 ± 0.23abc	1.48 ± 0.24abc	2.11 ± 0.06bcd	2.84 ± 0.17d	1.66 ± 0.02abc	1.26 ± 0.21a	1.56 ± 0.07abc	1.28 ± 0.01ab	2.74 ± 0.07d
Isoleucine	0.54 ± 0.13a	0.83 ± 0.31ab	0.48 ± 0.1a	0.51 ± 0.06a	0.62 ± 0.13a	1.03 ± 0.18ab	0.98 ± 0.28ab	0.97 ± 0.24ab	0.6 ± 0.11a	0.98 ± 0.35ab	0.87 ± 0.15ab	0.61 ± 0.15a	0.78 ± 0.2ab	0.76 ± 0.1ab	1.31 ± 0.19b
Isomaltose	1.49 ± 0.15a	1.84 ± 0.25ab	2.3 ± 0.32abc	2.78 ± 0.26abc	2.93 ± 0.31abc	3.62 ± 1.12bc	1.32 ± 0.35a	1.38 ± 0.16a	3.81 ± 0.63c	3.53 ± 0.95bc	1.79 ± 0.26ab	1.23 ± 0.19a	1.3 ± 0.07a	1.67 ± 0.1ab	4.2 ± 0.38c
Lysine	1.53 ± 0.23ab	1.91 ± 0.52ab	5.79 ± 1.93bc	5.07 ± 1.22abc	4.1 ± 1.24ab	1.71 ± 0.13ab	2.82 ± 0.42ab	2.83 ± 0.59ab	2.86 ± 0.67ab	9.24 ± 2.08c	3.54 ± 0.52ab	1.07 ± 0.18a	2.5 ± 0.32ab	5.78 ± 1.19bc	15.76 ± 1.96d
Malate	1.29 ± 0.4cd	1.07 ± 0.21abcd	0.6 ± 0.18abc	0.49 ± 0.05ab	0.76 ± 0.26abc	1.05 ± 0.18abcd	1.21 ± 0.22cd	1.29 ± 0.2cd	0.61 ± 0.14abc	0.41 ± 0.07a	1.51 ± 0.19d	1.16 ± 0.12bcd	1.18 ± 0.17bcd	1.09 ± 0.25abcd	0.59 ± 0.26abc
Maltose	1.7 ± 0.23a	1.88 ± 0.34a	2.01 ± 0.31a	2.18 ± 0.4ab	2.2 ± 0.46ab	2.27 ± 0.17ab	1.24 ± 0.38a	1.93 ± 0.62a	3.04 ± 0.67ab	2.2 ± 0.23ab	2.33 ± 0.43ab	1.33 ± 0.23a	1.39 ± 0.26a	1.95 ± 0.42a	4.22 ± 1.48b
Methionine	3.56 ± 0.74ab	6.61 ± 2.36b	5.72 ± 0.76b	7.18 ± 0.85b	6.24 ± 1.42b	3.44 ± 1.33ab	3.15 ± 0.71ab	3.77 ± 0.59ab	5.37 ± 0.55ab	6.5 ± 0.97b	5.62 ± 1.46b	1.3 ± 0.09a	4.1 ± 0.64ab	5.51 ± 1.72ab	12.62 ± 1.74c
myo-Inositol	0.91 ± 0.1abc	1.06 ± 0.14abcde	0.98 ± 0.1abcd	0.96 ± 0.08abcd	0.83 ± 0.07a	1.1 ± 0.06abcde	0.9 ± 0.11ab	1.19 ± 0.12bcde	1.15 ± 0.06bcde	1.24 ± 0.11de	1.01 ± 0.1abcde	1.17 ± 0.1bcde	1.05 ± 0.07abcde	1.23 ± 0.06cde	1.31 ± 0.12e
Nicotinate	1.51 ± 0.25abc	1.54 ± 0.03abc	1.77 ± 0.12abc	2.09 ± 0.11c	1.67 ± 0.16abc	1.7 ± 0.16abc	1.28 ± 0.16a	1.64 ± 0.22abc	1.91 ± 0.18bcd	1.91 ± 0.14bc	1.97 ± 0.39bc	1.46 ± 0.11ab	1.75 ± 0.13abc	1.71 ± 0.15abc	2.04 ± 0.19bc
Ornithine	0.98 ± 0.12ab	2.4 ± 0.69bc	1.74 ± 0.4abc	2.41 ± 0.37abc	2.67 ± 0.51c	1.57 ± 0.23abc	1.47 ± 0.24abc	1.96 ± 0.39abc	1.89 ± 0.17abc	2.68 ± 0.43abc	1.77 ± 0.25abc	0.79 ± 0.11a	1.59 ± 0.18abc	2.19 ± 0.46abc	5.1 ± 0.64c
Phenylalanine	0.65 ± 0.22ab	1.59 ± 0.86ab	0.38 ± 0.05b	0.53 ± 0.1a	0.71 ± 0.13ab	0.8 ± 0.12ab	0.45 ± 0.04ab	1.37 ± 0.74ab	0.35 ± 0.04a	0.6 ± 0.17ab	0.79 ± 0.2ab	0.48 ± 0.16ab	0.57 ± 0.12ab	0.7 ± 0.18ab	1.17 ± 0.31ab
Phosphoric acid	0.96 ± 0.08ab	1.06 ± 0.05abc	1.09 ± 0.07abc	1.2 ± 0.05cd	1.03 ± 0.03abc	1.02 ± 0.07abc	0.96 ± 0.04ab	1.03 ± 0.07abc	1.16 ± 0.04bcd	1.2 ± 0.1cd	1.04 ± 0.06abc	0.91 ± 0.04a	0.98 ± 0.04ab	1.11 ± 0.07abcd	1.29 ± 0.05d
Proline	2.34 ± 0.63a	10.55 ± 4.05abc	18.04 ± 7.68c	7.86 ± 3.07ab	2.13 ± 0.55a	3.64 ± 0.62a	1.99 ± 0.28a	6.92 ± 1.28ab	18.78 ± 3.1c	13.04 ± 1.48cd	1.84 ± 0.36a	1.79 ± 0.29a	4.53 ± 0.95ab	4.27 ± 1.06ab	6.96 ± 1.52ab
Putrescine	2.36 ± 0.83ab	2.57 ± 0.63ab	1.95 ± 0.12ab	3.03 ± 0.26ab	3.34 ± 0.5ab	2.43 ± 0.45ab	2.62 ± 0.5ab	2.23 ± 0.38ab	3.75 ± 0.45b	2.77 ± 0.42ab	3.58 ± 0.36ab	1.56 ± 0.2a	2.3 ± 0.19ab	3.54 ± 0.29ab	8.48 ± 2.24c
Pyruvate	2.17 ± 0.22ab	2.33 ± 0.32ab	1.66 ± 0.21ab	1.86 ± 0.26ab	1.41 ± 0.08a	2.38 ± 0.46ab	1.87 ± 0.15ab	2.3 ± 0.31ab	1.93 ± 0.35ab	1.94 ± 0.23ab	2.78 ± 0.3b	2.02 ± 0.18ab	2.02 ± 0.38ab	2.01 ± 0.33ab	2.62 ± 0.81ab
Quinate	0.76 ± 0.03bcd	0.49 ± 0.08abc	1 ± 0.05def	1.03 ± 0def	1.26 ± 0.05f	0.82 ± 0.02cde	0.4 ± 0.01abc	0.39 ± 0.04abc	1.07 ± 0.13def	1.22 ± 0.16ef	0.24 ± 0a	0.52 ± 0.11abc	0.35 ± 0.03ab	0.34 ± 0.02ab	1.2 ± 0.11ef
Rhamnose	1.44 ± 0.23ab	1.57 ± 0.14abc	1.96 ± 0.14bcde	1.9 ± 0.07abcd	1.73 ± 0.14abc	1.5 ± 0.23ab	1.32 ± 0.18a	1.51 ± 0.14ab	2.15 ± 0.17cde	2.35 ± 0.33de	1.86 ± 0.19abcd	1.35 ± 0.11ab	1.55 ± 0.11abc	1.73 ± 0.16abc	2.48 ± 0.24e
Serine	0.87 ± 0.25a	1.39 ± 0.45ab	0.6 ± 0.1a	0.64 ± 0.13a	0.62 ± 0.12a	2.51 ± 0.4b	2.49 ± 0.5b	3.66 ± 1.01c	0.86 ± 0.06a	0.89 ± 0.11a	1.36 ± 0.13ab	1.64 ± 0.37ab	1.26 ± 0.4a	1.27 ± 0.32a	1.25 ± 0.17a
Spermidine	1.44 ± 0.11ab	1.44 ± 0.28ab	1.23 ± 0.08ab	1.42 ± 0.22ab	1.79 ± 0.13ab	0.98 ± 0.15a	1.51 ± 0.16ab	1.19 ± 0.19a	2.26 ± 0.33abc	2.64 ± 0.92bc	2.24 ± 0.29abc	0.97 ± 0.15a	1.31 ± 0.2ab	2.14 ± 0.34ab	3.54 ± 0.43c
Succincate	0.55 ± 0.11a	0.61 ± 0.06ab	0.59 ± 0.02ab	1.14 ± 0.4b	0.52 ± 0.06a	0.63 ± 0.09ab	0.61 ± 0.12ab	0.53 ± 0.04a	0.74 ± 0.09ab	0.74 ± 0.08ab	0.53 ± 0.06a	0.53 ± 0.06a	0.63 ± 0.05ab	0.53 ± 0.1a	0.86 ± 0.17ab
Sucrose	0.92 ± 0.14ab	1.53 ± 0.28abcd	1.11 ± 0.3abc	1.23 ± 0.42abc	0.81 ± 0.18a	2.09 ± 0.2bcde	1.66 ± 0.36abcd	2.46 ± 0.83de	3.04 ± 0.56e	2.23 ± 0.51cde	1.27 ± 0.15abcd	1.71 ± 0.17abcd	1.29 ± 0.22abcd	1.65 ± 0.22abcd	1.08 ± 0.15abc
Threonine	0.57 ± 0.14ab	1.27 ± 0.53abc	0.41 ± 0.08a	0.49 ± 0.06ab	0.55 ± 0.1ab	0.97 ± 0.15abc	1.34 ± 0.51bc	1.65 ± 0.49c	0.56 ± 0.07ab	0.89 ± 0.22abc	0.86 ± 0.15abc	0.66 ± 0.18ab	0.76 ± 0.2ab	0.78 ± 0.08ab	1.2 ± 0.16abc
Trehalose	1.89 ± 0.14ab	2.06 ± 0.2abc	2.05 ± 0.13abc	2.21 ± 0.16abcd	2.19 ± 0.12abcd	2.14 ± 0.33abcd	1.93 ± 0.05ab	1.92 ± 0.25ab	3.04 ± 0.1d	2.87 ± 0.46cd	2.11 ± 0.16abc	1.76 ± 0.28a	1.61 ± 0.11a	1.92 ± 0.11ab	2.82 ± 0.34bcd
Tryptophan	1.69 ± 0.36abcd	3.7 ± 1.35abcd	2.15 ± 0.47abcd	4.08 ± 0.71cd	7.07 ± 0.81e	1.54 ± 0.52abc	0.8 ± 0.15a	1.97 ± 0.69abcd	2.23 ± 0.44abcd	3.45 ± 1.64abcd	4.02 ± 0.68bcd	0.85 ± 0.24ab	1.9 ± 0.41abcd	0.96 ± 0.1abc	4.79 ± 0.67de
Tyramine	2 ± 0.44a	1.93 ± 0.49a	2.18 ± 0.37a	2.14 ± 0.42a	2 ± 0.29a	2.69 ± 0.45ab	2.13 ± 0.44a	2.81 ± 0.41ab	4.42 ± 0.47c	3.78 ± 0.35bc	1.69 ± 0.32a	2.04 ± 0.31a	5.18 ± 0.9cd	2.41 ± 0.18ab	6.28 ± 0.97d
Tyrosine	0.61 ± 0.24ab	0.87 ± 0.46ab	0.32 ± 0.05a	0.32 ± 0.03a	0.46 ± 0.09ab	0.79 ± 0.12ab	0.88 ± 0.27ab	0.39 ± 0.08ab	0.36 ± 0.04ab	0.41 ± 0.07ab	0.69 ± 0.21ab	0.29 ± 0.02a	0.38 ± 0.09ab	0.41 ± 0.04ab	1.08 ± 0.21b
Urea	0.76 ± 0.11a	0.74 ± 0.1a	0.9 ± 0.07a	0.8 ± 0.09a	0.7 ± 0.11a	1 ± 0.08a	0.85 ± 0.22a	1.1 ± 0.11a	1 ± 0.11a	0.78 ± 0.15a	0.66 ± 0.07a	0.8 ± 0.06a	0.92 ± 0.08a	0.66 ± 0.11a	0.93 ± 0.05a
Valine	0.33 ± 0.12ab	0.57 ± 0.37ab	0.2 ± 0.04a	0.2 ± 0.02a	0.25 ± 0.05a	0.87 ± 0.2bc	0.6 ± 0.09ab	1.17 ± 0.39c	0.27 ± 0.04ab	0.43 ± 0.15ab	0.37 ± 0.05ab	0.55 ± 0.16ab	0.56 ± 0.2ab	0.49 ± 0.18ab	0.38 ± 0.06ab
Xylose	2.86 ± 0.31abcd	2.33 ± 0.35ab	3.63 ± 0.21bcd	5.19 ± 0.1e	4.18 ± 0.32de	1.76 ± 0.1a	1.73 ± 0.46a	1.64 ± 0.49a	3.42 ± 0.27bcd	3.44 ± 0.34bcd	3.8 ± 0.45cd	1.54 ± 0.2a	1.93 ± 0.23a	2.7 ± 0.57abc	3.6 ± 0.4bcd
